# Supplementary material for: Causes of Death and Pathological Findings in Stranded Harbour Porpoises (Phocoena phocoena) from Swedish Waters
Source: Animals (Basel). 2022 Feb 3;12(3):369. doi: 10.3390/ani12030369 (PMC8833703; doi:10.3390/ani12030369)
Supplement: Supplementary file 1 [file animals-12-00369-s001.zip]

Archive with 1 entries (1 files):
- animals-1555842-supplementary.pdf
